# Supplementary material for: Expression of Concern: ING5 is phosphorylated by CDK2 and controls cell proliferation independently of p53
Source: PLoS One. 2026 Jun 9;21(6):e0351194. doi: 10.1371/journal.pone.0351194 (PMC13249149; doi:10.1371/journal.pone.0351194)
Supplement: S1 File — (ZIP) [file pone.0351194.s001.zip]

Archive with 14 entries (9 files):
- S1 File/
- S1 File/Fig1A/
- S1 File/Fig1A/Fig1A_Jas figure 14.04.05-1.psd
- S1 File/Fig1B/
- S1 File/Fig1B/Fig 1B_1_InvivoP nur Banden Kopie.jpg
- S1 File/Fig1B/Fig 1B_2_Scan WB Figure 3b.pdf
- S1 File/Fig1C/
- S1 File/Fig1C/Fig 1C_1_a-Jas Char. 1min Kopie.tif
- S1 File/Fig1C/Fig 1C_2_bl.4,5,6 30sec a-HA Kopie.tif
- S1 File/Fig1C/V_a-Jas Char. 1min Kopie.tif
- S1 File/Fig1D/
- S1 File/Fig1D/Fig 1D_1_32pING5labelling autorad Kopie.psd
- S1 File/Fig1D/Fig 1D_2_WB 32P lab ING5 low Kopie.tif
- S1 File/Fig1D/Fig 1D_ING5 invivo lab + WBver2 Kopie 2.jpg
