# Supplementary material for: Expression of Concern: ING5 is phosphorylated by CDK2 and controls cell proliferation independently of p53
Source: PLoS One. 2026 Jun 9;21(6):e0351194. doi: 10.1371/journal.pone.0351194 (PMC13249149; doi:10.1371/journal.pone.0351194)
Supplement: S2 File — (ZIP) [file pone.0351194.s002.zip]

Archive with 9 entries (8 files):
- S2 File/
- S2 File/4A.jpg
- S2 File/4B.jpg
- S2 File/4C.jpg
- S2 File/4D.jpg
- S2 File/4E.jpg
- S2 File/4F.jpg
- S2 File/4G.jpg
- S2 File/4H.jpg
