# Supplementary material for: Expression of Concern: ING5 is phosphorylated by CDK2 and controls cell proliferation independently of p53
Source: PLoS One. 2026 Jun 9;21(6):e0351194. doi: 10.1371/journal.pone.0351194 (PMC13249149; doi:10.1371/journal.pone.0351194)
Supplement: S3 File — (ZIP) [file pone.0351194.s003.zip]

Archive with 8 entries (5 files):
- S3 File/
- S3 File/Fig2D/
- S3 File/Fig2D/Fig 2D_1_201410311_120s_3H5_PT152.tif
- S3 File/Fig2D/Fig 2D_2_20141104_20s_ING5_7A11.tif
- S3 File/Fig2D/Fig 2D_3_20141031_90s_7A11_ING5.tif
- S3 File/Fig2E/
- S3 File/Fig2E/Fig 2E_1_20150203_3m_ING5-P.tif
- S3 File/Fig2E/Fig 2E_2_20150204_3m_ING5.tif
