# Supplementary material for: Expression of Concern: ING5 is phosphorylated by CDK2 and controls cell proliferation independently of p53
Source: PLoS One. 2026 Jun 9;21(6):e0351194. doi: 10.1371/journal.pone.0351194 (PMC13249149; doi:10.1371/journal.pone.0351194)
Supplement: S4 File — (ZIP) [file pone.0351194.s004.zip]

Archive with 18 entries (14 files):
- S4 File/
- S4 File/Fig3A/
- S4 File/Fig3A/Fig3A_Ulli_D_ING5_20s Kopie.jpg
- S4 File/Fig3A/Fig3A_Ulli_D_ING5_40s Kopie.jpg
- S4 File/Fig3A/Fig3A_Ulli_D_ING5_80s Kopie.jpg
- S4 File/Fig3A/Ulli_D_ING5_marker Kopie.tif
- S4 File/Fig3C/
- S4 File/Fig3C/Fig3C_CycA_20150210_Ly_ING5_10s.tif
- S4 File/Fig3C/Fig3C_CycE_20150210_Ly_cyclinE_1m.tif
- S4 File/Fig3C/Fig3C_ING5-P_20150210_IP_P_T152_30s_neu.tif
- S4 File/Fig3C/Fig3C_ING5_20150210_IP_ING_WB_ING_10s.tif
- S4 File/Fig3C/Fig3C_Tubulin_20150220_Ly_tubulin 3s.tif
- S4 File/Fig3D/
- S4 File/Fig3D/Fig3D_ASH2_20150210_ASH2_cycA_PT152_3m.tif
- S4 File/Fig3D/Fig3D_CycA_20150210_ASH2_cycA_PT152_3m.tif
- S4 File/Fig3D/Fig3D_CycE_20150210_P_Rb_cycE_ING5_3m_dunkel.tif
- S4 File/Fig3D/Fig3D_P-ING5_20150219_IP_ING5_P_T152_30s.tif
- S4 File/Fig3D/Fig3D_RB-P, ING5_20150210_P_Rb_cycE_ING5_2m.tif
