# Supplementary material for: Expression of Concern: ING5 is phosphorylated by CDK2 and controls cell proliferation independently of p53
Source: PLoS One. 2026 Jun 9;21(6):e0351194. doi: 10.1371/journal.pone.0351194 (PMC13249149; doi:10.1371/journal.pone.0351194)
Supplement: S5 File — (ZIP) [file pone.0351194.s005.zip]

Archive with 4 entries (3 files):
- Fig5A/
- Fig5A/Ulli_D_22-26-31-36_HistogramAuswertung Kopie.xlsx
- Fig5A/Ulli_D_75_CFA Kopie.pdf
- Fig5A/Ulli_D_75_wt Kopie.tif
