# Supplementary material for: Expression of Concern: ING5 is phosphorylated by CDK2 and controls cell proliferation independently of p53
Source: PLoS One. 2026 Jun 9;21(6):e0351194. doi: 10.1371/journal.pone.0351194 (PMC13249149; doi:10.1371/journal.pone.0351194)
Supplement: S5 File — (ZIP) [file pone.0351194.s005.zip › Fig5A/Ulli_D_22-26-31-36_HistogramAuswertung Kopie.xlsx]

## Sheet: Sheet1
	22	26	31	36		standab
control	100	100	100	100	100
p27	1	2.93688	1	3	2.31229	1.13692
ING5	21	71.4286	40	51	54.1429	15.9483
ING5-T152A	14	40.4194	40	71	50.4731	17.778
ING5-T152D	13	43.4354	42	45	43.4785	1.50046
ING5-T152E	13	14.5079	44	49	35.836	18.6391
ING5 RW TD		5.1	5	15	8.36667	5.74485
control	100	100	100	100	100
ING5	21	71.4286	40	51	54.1429	21.0755
ING5 + siMyc	18	28	29	59	33.5	17.7106
ING5-T152A + siMyc	1	13	17	34	16.25	13.6473
ING5-T152D + siMyc	45	33	57	47	45.5	9.84886							B26,31,36
ING5-T152E + siMyc	24	37	26	68	38.75	20.3204
siMyc	34	15	32	90	42.75	32.6331
