# Supplementary material for: Expression of Concern: ING5 is phosphorylated by CDK2 and controls cell proliferation independently of p53
Source: PLoS One. 2026 Jun 9;21(6):e0351194. doi: 10.1371/journal.pone.0351194 (PMC13249149; doi:10.1371/journal.pone.0351194)
Supplement: S6 File — (ZIP) [file pone.0351194.s006.zip]

Archive with 5 entries (4 files):
- Fig5B/
- Fig5B/Ulli_D_75_CFA Kopie 2.pdf
- Fig5B/Ulli_D_75_HistogramAuswertung Kopie.xls
- Fig5B/Ulli_D_75_p53minus Kopie BL.tif
- Fig5B/Ulli_D_75_p53minus Kopie.jpg
