# Supplementary material for: Expression of Concern: ING5 is phosphorylated by CDK2 and controls cell proliferation independently of p53
Source: PLoS One. 2026 Jun 9;21(6):e0351194. doi: 10.1371/journal.pone.0351194 (PMC13249149; doi:10.1371/journal.pone.0351194)
Supplement: S6 File — (ZIP) [file pone.0351194.s006.zip › Fig5B/Ulli_D_75_HistogramAuswertung Kopie.xls]

## Sheet: Sheet1
empty vec	163	0
Puro	37258	37095	100
p27	1015	852	2.29681
ING5 mut	13667	13504	36.4038
T152A mut	14085	13922	37.5307
T152D mut	2652	2489	6.7098
ING5	3767	3604	9.7156
T152A	13375	13212	35.6167
T152D	10989	10826	29.1845
empty vec	46	0	0
Puro	18410	18364	100
p27	441	395	2.15095
ING5 mut	12739	12693	69.1189
T152A mut	12851	12805	69.7288
T152D mut	5783	5737	31.2405
ING5	4398	4352	23.6985
T152A	10251	10205	55.5707
T152D	16639	16593	90.3561
