# Supplementary material for: Expression of Concern: ING5 is phosphorylated by CDK2 and controls cell proliferation independently of p53
Source: PLoS One. 2026 Jun 9;21(6):e0351194. doi: 10.1371/journal.pone.0351194 (PMC13249149; doi:10.1371/journal.pone.0351194)
Supplement: S7 File — (ZIP) [file pone.0351194.s007.zip]

Archive with 26 entries (24 files):
- Fig5F&G/
- Fig5F&G/271109 cell cycle Kopie/
- Fig5F&G/271109 cell cycle Kopie/271109_Auswertung.jo
- Fig5F&G/271109 cell cycle Kopie/D_77_cellcyleING5mut.pdf
- Fig5F&G/271109 cell cycle Kopie/HCT116_1  wt VB.fcs
- Fig5F&G/271109 cell cycle Kopie/HCT116_1 minus wt.fcs
- Fig5F&G/271109 cell cycle Kopie/HCT116_10 minus VB.fcs
- Fig5F&G/271109 cell cycle Kopie/HCT116_10 wt VB.fcs
- Fig5F&G/271109 cell cycle Kopie/HCT116_11 wt.fcs
- Fig5F&G/271109 cell cycle Kopie/HCT116_2 minus VB.fcs
- Fig5F&G/271109 cell cycle Kopie/HCT116_2 wt VB.fcs
- Fig5F&G/271109 cell cycle Kopie/HCT116_3 minus VB.fcs
- Fig5F&G/271109 cell cycle Kopie/HCT116_3 wt VB.fcs
- Fig5F&G/271109 cell cycle Kopie/HCT116_4 minus VB.fcs
- Fig5F&G/271109 cell cycle Kopie/HCT116_4 wt VB.fcs
- Fig5F&G/271109 cell cycle Kopie/HCT116_5 mut minus VB.fcs
- Fig5F&G/271109 cell cycle Kopie/HCT116_5 wt VB.fcs
- Fig5F&G/271109 cell cycle Kopie/HCT116_6 minus VB.fcs
- Fig5F&G/271109 cell cycle Kopie/HCT116_6 wt VB.fcs
- Fig5F&G/271109 cell cycle Kopie/HCT116_7 minus VB.fcs
- Fig5F&G/271109 cell cycle Kopie/HCT116_7 wt VB.fcs
- Fig5F&G/271109 cell cycle Kopie/HCT116_8 GFP wt VB.fcs
- Fig5F&G/271109 cell cycle Kopie/HCT116_8 minus VB.fcs
- Fig5F&G/271109 cell cycle Kopie/HCT116_9 GFP wt.fcs
- Fig5F&G/271109 cell cycle Kopie/HCT116_9 minus.fcs
- Fig5F&G/271109 cell cycle Kopie/subG1_Auswertung.jo
