# Supplementary material for: Expression of Concern: ING5 is phosphorylated by CDK2 and controls cell proliferation independently of p53
Source: PLoS One. 2026 Jun 9;21(6):e0351194. doi: 10.1371/journal.pone.0351194 (PMC13249149; doi:10.1371/journal.pone.0351194)
Supplement: S8 File — (ZIP) [file pone.0351194.s008.zip]

Archive with 17 entries (12 files):
- S8 File/
- S8 File/Fig 6A/
- S8 File/Fig 6A/Fig 6A_ING5_actin 2m Kopie.jpg
- S8 File/Fig 6B/
- S8 File/Fig 6B/.DS_Store
- S8 File/Fig 6B/Ulli_E_24_1.jpg
- S8 File/Fig 6B/Ulli_E_24_2.jpg
- S8 File/Fig 6C/
- S8 File/Fig 6C/6C.prism
- S8 File/Fig 6C/Ulli_E_1_1.jpg
- S8 File/Fig 6C/Ulli_E_1_2.jpg
- S8 File/Fig 6C/Ulli_E_24_1 Kopie.jpg
- S8 File/Fig 6C/Ulli_E_24_2 Kopie.jpg
- S8 File/Fig 6D-F/
- S8 File/Fig 6D-F/CFA_Figure 6.xlsx
- S8 File/Fig6rev_20260123.ai
- S8 File/Fig6rev_20260123.pdf
