# Supplementary material for: Expression of Concern: ING5 is phosphorylated by CDK2 and controls cell proliferation independently of p53
Source: PLoS One. 2026 Jun 9;21(6):e0351194. doi: 10.1371/journal.pone.0351194 (PMC13249149; doi:10.1371/journal.pone.0351194)
Supplement: S8 File — (ZIP) [file pone.0351194.s008.zip › S8 File/Fig 6D-F/CFA_Figure 6.xlsx]

## Sheet: Blatt1
	U2OS				Mittelwert	SD			HeLa		MW	SD						HCT116		MW	SD				116-p53-/-		MW	SD
	Fig 6F								Fig 6F									Fig 6C							Fig 6D
siControl	100	100	100	100	100	0			100	100	100	0						100	100	100	0				100	100	100	0
si1	9	38	22	45	28.5	14.0089			22	31	26.5	4.5						8	2	5	3				6	10	8	2
si2	36	44	38	33	37.75	4.02337			30	36	33	3						9	23	16	7				11	24.5	17.75	6.75
		6E								6F																	Fig 6D
