# Supplementary material for: Expression of Concern: ING5 is phosphorylated by CDK2 and controls cell proliferation independently of p53
Source: PLoS One. 2026 Jun 9;21(6):e0351194. doi: 10.1371/journal.pone.0351194 (PMC13249149; doi:10.1371/journal.pone.0351194)
Supplement: S9 File — (ZIP) [file pone.0351194.s009.zip]

Archive with 42 entries (37 files):
- S9 File/
- S9 File/Fig 7A/
- S9 File/Fig 7A/Annexin_shING5_shMycp53 Kopie.pdf
- S9 File/Fig 7A/Ulli_E_33_Annexin PI shING5 Kopie/
- S9 File/Fig 7A/Ulli_E_33_Annexin PI shING5 Kopie/Auswertung.jo
- S9 File/Fig 7A/Ulli_E_33_Annexin PI shING5 Kopie/Auswertung.jo - Layout Editor.pdf
- S9 File/Fig 7A/Ulli_E_33_Annexin PI shING5 Kopie/HCT116_GFP only.fcs
- S9 File/Fig 7A/Ulli_E_33_Annexin PI shING5 Kopie/HCT116_shControl.fcs
- S9 File/Fig 7A/Ulli_E_33_Annexin PI shING5 Kopie/HCT116_shING5_1 Bcl2.fcs
- S9 File/Fig 7A/Ulli_E_33_Annexin PI shING5 Kopie/HCT116_shING5_1 DMSO.fcs
- S9 File/Fig 7A/Ulli_E_33_Annexin PI shING5 Kopie/HCT116_shING5_1 resING5_1.fcs
- S9 File/Fig 7A/Ulli_E_33_Annexin PI shING5 Kopie/HCT116_shING5_1 Z-VAD.fcs
- S9 File/Fig 7A/Ulli_E_33_Annexin PI shING5 Kopie/HCT116_shING5_1.fcs
- S9 File/Fig 7A/Ulli_E_33_Annexin PI shING5 Kopie/HCT116_shING5_2 Bcl2.fcs
- S9 File/Fig 7A/Ulli_E_33_Annexin PI shING5 Kopie/HCT116_shING5_2 DMSO.fcs
- S9 File/Fig 7A/Ulli_E_33_Annexin PI shING5 Kopie/HCT116_shING5_2 resING5_2.fcs
- S9 File/Fig 7A/Ulli_E_33_Annexin PI shING5 Kopie/HCT116_shING5_2 Z-VAD.fcs
- S9 File/Fig 7A/Ulli_E_33_Annexin PI shING5 Kopie/HCT116_shING5_2.fcs
- S9 File/Fig 7A/Ulli_E_55 Kopie/
- S9 File/Fig 7A/Ulli_E_55 Kopie/.DS_Store
- S9 File/Fig 7A/Ulli_E_55 Kopie/080910_p53minus.pdf
- S9 File/Fig 7A/Ulli_E_55 Kopie/080910_p53wt.pdf
- S9 File/Fig 7A/Ulli_E_55 Kopie/Auswertung_minusp53.jo
- S9 File/Fig 7A/Ulli_E_55 Kopie/Auswertung_p53minus.jo
- S9 File/Fig 7A/Ulli_E_55 Kopie/Auswertung_p53minus.pdf
- S9 File/Fig 7A/Ulli_E_55 Kopie/Auswertung_p53wt.jo
- S9 File/Fig 7A/Ulli_E_55 Kopie/HCT116 p53 minus_cells Annexin PI.fcs
- S9 File/Fig 7A/Ulli_E_55 Kopie/HCT116 p53 minus_cells.fcs
- S9 File/Fig 7A/Ulli_E_55 Kopie/HCT116 p53 minus_GFP Annexin PI.fcs
- S9 File/Fig 7A/Ulli_E_55 Kopie/HCT116 p53 minus_GFP_only.fcs
- S9 File/Fig 7A/Ulli_E_55 Kopie/HCT116 p53 minus_shControl.fcs
- S9 File/Fig 7A/Ulli_E_55 Kopie/HCT116 p53 minus_shING5_1.fcs
- S9 File/Fig 7A/Ulli_E_55 Kopie/HCT116 p53 minus_shING5_2.fcs
- S9 File/Fig 7A/Ulli_E_55 Kopie/HCT116 wt_cells Annexin PI.fcs
- S9 File/Fig 7A/Ulli_E_55 Kopie/HCT116 wt_cells.fcs
- S9 File/Fig 7A/Ulli_E_55 Kopie/HCT116 wt_GFP Annexin PI.fcs
- S9 File/Fig 7A/Ulli_E_55 Kopie/HCT116 wt_GFP_only.fcs
- S9 File/Fig 7A/Ulli_E_55 Kopie/HCT116 wt_shControl.fcs
- S9 File/Fig 7A/Ulli_E_55 Kopie/HCT116 wt_shING5_1.fcs
- S9 File/Fig 7A/Ulli_E_55 Kopie/HCT116 wt_shING5_2.fcs
- S9 File/Fig 7B & C/
- S9 File/Fig 7B & C/shING_shMycApoptose_2 Kopie.xlsx
