# Supplementary material for: Expression of Concern: ING5 is phosphorylated by CDK2 and controls cell proliferation independently of p53
Source: PLoS One. 2026 Jun 9;21(6):e0351194. doi: 10.1371/journal.pone.0351194 (PMC13249149; doi:10.1371/journal.pone.0351194)
Supplement: S9 File — (ZIP) [file pone.0351194.s009.zip › S9 File/Fig 7B & C/shING_shMycApoptose_2 Kopie.xlsx]

## Sheet: Sheet1
HCT116wt									HCT116minus
				Mittelw	STABW
shKontrolle	16	17	16	16.3333	0.57735				shKontrolle	14	21	12	15.6667	4.72582
shMyc	17	16	12	15	2.64575				ShMyc	14	20	12	15.3333	4.16333
shING5-1	29	25	22	25.3333	3.51188				shING5-1	26	28	22	25.3333	3.05505
shING5-1 shMyc	22	18	17	19	2.64575				shING5-1 shMyc	20	25	17	20.6667	4.04145
shING5-2	32	25	27	28	3.60555				shING5-2	31	36	27	31.3333	4.50925
shING5-2 shMyc	24	22	18	21.3333	3.05505				shING5-2 shMyc	21	26	17	21.3333	4.50925
Diss-Quantifizierung
shING5-1	29	25	22						shING5-1	26	28	22
shING5-1 shMyc	22	18	17						shING5-1 shMyc	20	25	17
shING5-2	32	25	27						shING5-2	31	36	27
shING5-2 shMyc	24	22	18						shING5-2 shMyc	21	26	17
shMyc	17	16	12						shMyc	14	20	12
shKontrolle	16	17	16	Average	Standardab				shKontrolle	14	21	12	Average	Standardab
shING5-1	1.8125	1.47059	1.375	1.5527	0.230017				shING5-1	12	7	10	9.66667	2.51661
shING5-1 shMyc	1.29412	1.125	1.41667	1.27859	0.146452				shING5-1 shMyc	6	5	5	5.33333	0.57735
shING5-2	2	1.47059	1.6875	1.71936	0.26614				shING5-2	17	15	15	15.6667	1.1547
shING5-2 shMyc	1.41176	1.375	1.5	1.42892	0.0642419				shING5-2 shMyc	7	6	5	6	1
